# Supplementary material for: DropBlot: single-cell western blotting of chemically fixed cancer cells
Source: Nat Commun. 2024 Jul 13;15:5888. doi: 10.1038/s41467-024-50046-0 (PMC11246512; doi:10.1038/s41467-024-50046-0)
Supplement: Supplementary file 4 — Source data [file 41467_2024_50046_MOESM4_ESM.xlsx]

## Sheet: Fig. 1f
			Distance (um)	Intensity
			0	0
			1	0
			2	0
			3	0
			4	0
			5	0
			6	0
			7	0
			8	0
			9	0
			10	0
			11	0
			12	0
			13	0
			14	0
			15	0
			16	0
			17	0
			18	0
			19	0
			20	0
			21	0
			22	0
			23	0
			24	0
			25	0
			26	0
			27	0
			28	0
			29	0
			30	0
			31	0
			32	0
			33	0
			34	0
			35	0
			36	0
			37	0
			38	0
			39	0
			40	0
			41	0
			42	0
			43	0
			44	0
			45	0
			46	0
			47	0
			48	0
			49	0
			50	0
			51	0
			52	0
			53	0
			54	0
			55	0
			56	0
			57	0
			58	0
			59	0
			60	0
			61	0
			62	0
			63	0
			64	0
			65	0
			66	0
			67	0
			68	0
			69	0
			70	0
			71	0
			72	0
			73	0
			74	0
			75	0
			76	0
			77	0
			78	0
			79	0
			80	0
			81	0
			82	0
			83	0
			84	0
			85	0
			86	0
			87	0
			88	0
			89	0
			90	0
			91	0
			92	0
			93	0
			94	0
			95	0
			96	0
			97	0
			98	0
			99	0
			100	0
			101	0
			102	0
			103	0
			104	0
			105	0
			106	0
			107	0
			108	0
			109	0
			110	0
			111	0
			112	0
			113	0
			114	0
			115	0
			116	0
			117	0
			118	0
			119	0
			120	0
			121	0
			122	0
			123	0
			124	0
			125	0
			126	0
			127	0
			128	0
			129	0
			130	0
			131	0
			132	0
			133	0
			134	0
			135	0
			136	0
			137	0
			138	0
			139	0
			140	0
			141	0
			142	0
			143	0
			144	0
			145	0
			146	0
			147	0
			148	0
			149	0
			150	0
			151	0
			152	0
			153	0
			154	0
			155	0.67
			156	3.33
			157	6
			158	8
			159	10.67
			160	13.33
			161	16.67
			162	20
			163	24
			164	27.33
			165	31.33
			166	35.33
			167	42
			168	48
			169	54
			170	60.67
			171	67.33
			172	72
			173	76
			174	80
			175	84
			176	88
			177	92
			178	96
			179	100
			180	104
			181	107.33
			182	111.33
			183	115.33
			184	121.33
			185	126.67
			186	132
			187	137.33
			188	142.67
			189	146.67
			190	150
			191	153.33
			192	156.67
			193	160
			194	163.33
			195	164.67
			196	166
			197	166.67
			198	168
			199	168.67
			200	170
			201	170
			202	170
			203	170
			204	170
			205	170
			206	170
			207	170
			208	170
			209	170
			210	170
			211	170
			212	170
			213	170
			214	170
			215	170
			216	170
			217	170
			218	170
			219	170
			220	170
			221	170
			222	170
			223	170
			224	170
			225	170
			226	170
			227	170
			228	169.33
			229	169.33
			230	169.33
			231	169.33
			232	169.33
			233	169.33
			234	168.67
			235	168
			236	167.33
			237	166
			238	165.33
			239	164.67
			240	161.33
			241	157.33
			242	153.33
			243	148.67
			244	144.67
			245	140.67
			246	134.67
			247	128.67
			248	122.67
			249	116.67
			250	110.67
			251	105.33
			252	100.67
			253	96
			254	91.33
			255	87.33
			256	82.67
			257	76.67
			258	70.67
			259	64
			260	58
			261	52
			262	46
			263	40.67
			264	36
			265	31.33
			266	26
			267	21.33
			268	17.33
			269	14
			270	10.67
			271	7.33
			272	4
			273	0
			274	0
			275	0
			276	0
			277	0
			278	0
			279	0
			280	0
			281	0
			282	0
			283	0
			284	0
			285	0
			286	0
			287	0
			288	0
			289	0
			290	0
			291	0
			292	0
			293	0
			294	0
			295	0
			296	0
			297	0
			298	0
			299	0
			300	0
			301	0
			302	0
			303	0
			304	0
			305	0
			306	0
			307	0
			308	0
			309	0
			310	0
			311	0
			312	0
			313	0
			314	0
			315	0
			316	0
			317	0
			318	0
			319	0
			320	0
			321	0
			322	0
			323	0
			324	0
			325	0
			326	0
			327	0
			328	0
			329	0
			330	0
			331	0
			332	0
			333	0
			334	0
			335	0
			336	0
			337	0
			338	0
			339	0
			340	0
			341	0
			342	0
			343	0
			344	0
			345	0
			346	0
			347	0
			348	0
			349	0
			350	0
			351	0
			352	0
			353	0
			354	0
			355	0
			356	0
			357	0
			358	0
			359	0
			360	0
			361	0
			362	0
			363	0
			364	0
			365	0
			366	0
			367	0
			368	0
			369	0
			370	0
			371	0
			372	0
			373	0
			374	0
			375	0
			376	0
			377	0
			378	0
			379	0
			380	0
			381	0
			382	0
			383	0
			384	0
			385	0
			386	0
			387	0
			388	0
			389	0
			390	0
			391	0
			392	0
			393	0
			394	0
			395	0
			396	0
			397	0
			398	0
			399	0
			400	0
			401	0
			402	0
			403	0
			404	0
			405	0
			406	0
			407	0
			408	0
			409	0
			410	0
			411	0
			412	0
			413	0
			414	0
			415	0
			416	0
			417	0
			418	0
			419	0
			420	0
			421	0
			422	0
			423	0
			424	0
			425	0
			426	0
			427	0
			428	0
			429	0
			430	0
			431	0
			432	0
			433	0
			434	0
			435	0
			436	0
			437	0
			438	0
			439	0
			440	0
			441	0
			442	0
			443	0
			444	0
			445	0
			446	0
			447	0
			448	0
			449	0
			450	0
			451	0
			452	0
			453	0
			454	0
			455	0
			456	0
			457	0
			458	0
			459	0
			460	0
			461	0
			462	0
			463	0
			464	0
			465	0
			466	0
			467	0
			468	0
			469	0
			470	0
			471	0
			472	0
			473	0
			474	0
			475	0
			476	0
			477	0
			478	0
			479	0
			480	0
			481	0
			482	0
			483	0
			484	0
			485	0
			486	0
			487	0
			488	0
			489	0
			490	0
			491	0
			492	0
			493	0
			494	0
			495	0
			496	0
			497	0
			498	0
			499	0
			500	0
			501	0
			502	0
			503	0
			504	0
			505	0
			506	0
			507	0
			508	0
			509	0
			510	0
			511	0
			512	0
			513	0
			514	0
			515	0
			516	0
			517	0
			518	0
			519	0
			520	0
			521	0
			522	0
			523	0
			524	0
			525	0
			526	0
			527	0
			528	0
			529	0
			530	0
			531	0
			532	0
			533	0
			534	0
			535	0
			536	0
			537	0
			538	0
			539	0
			540	0
			541	0
			542	0
			543	0
			544	0
			545	0
			546	0
			547	0
			548	0
			549	0
			550	0
			551	0
			552	0
			553	0
			554	0
			555	0
			556	0
			557	0
			558	0
			559	0
			560	0
			561	0
			562	0
			563	0
			564	0
			565	0
			566	0
			567	0
			568	0
			569	0
			570	0
			571	0
			572	0
			573	0
			574	0
			575	0
			576	0
			577	0
			578	0
			579	0
			580	0
			581	0
			582	0
			583	0
			584	0
			585	0
			586	0
			587	0
			588	0
			589	0
			590	0
			591	0
			592	0
			593	0
			594	0
			595	0
			596	0
			597	0
			598	0
			599	0
			600	0
			601	0
			602	0
			603	0
			604	0
			605	0
			606	0
			607	0
			608	0
			609	0
			610	0
			611	0
			612	0
			613	0
			614	0
			615	0
			616	0
			617	0
			618	0
			619	0
			620	0
			621	0
			622	0
			623	0
			624	0
			625	0
			626	0
			627	0
			628	0
			629	0
			630	0
			631	0
			632	0
			633	0
			634	0
			635	0
			636	0
			637	0
			638	0
			639	0
			640	0
			641	0
			642	0
			643	0
			644	0
			645	0
			646	0
			647	0
			648	0
			649	0
			650	0
			651	0
			652	0
			653	0
			654	0
			655	0
			656	0
			657	0
			658	0
			659	0
			660	0
			661	0
			662	0
			663	0
			664	0
			665	0
			666	0
			667	0
			668	0
			669	0
			670	0
			671	0
			672	0
			673	0
			674	0
			675	0
			676	0
			677	0
			678	0
			679	0
			680	0
			681	0
			682	0
			683	0
			684	0
			685	0
			686	0
			687	0
			688	0
			689	0
			690	0
			691	0
			692	0
			693	0
			694	0
			695	0
			696	0
			697	0
			698	0
			699	0
			700	0
			701	0
			702	0
			703	0
			704	0
			705	0
			706	0
			707	0
			708	0
			709	0
			710	0
			711	0
			712	0
			713	0
			714	0
			715	0
			716	0
			717	0
			718	0
			719	0
			720	0
			721	0
			722	0
			723	0
			724	0
			725	0
			726	0
			727	0
			728	0
			729	0
			730	0
			731	0
			732	0
			733	0
			734	0
			735	0
			736	0
			737	0
			738	0
			739	0
			740	0
			741	0
			742	0
			743	0
			744	0
			745	0
			746	0
			747	0
			748	0
			749	0
			750	0
			751	0
			752	0
			753	0
			754	0
			755	0
			756	0
			757	0
			758	0
			759	0
			760	0
			761	0
			762	0
			763	0
			764	0
			765	0
			766	0
			767	0
			768	0
			769	0
			770	0
			771	0
			772	0
			773	0
			774	0
			775	0
			776	0
			777	0
			778	0
			779	0
			780	0
			781	0
			782	0
			783	0
			784	0
			785	0
			786	0
			787	0
			788	0
			789	0
			790	0
			791	0
			792	0
			793	0
			794	0
			795	0
			796	0
			797	0
			798	0
			799	0
			800	0
			801	0
			802	0
			803	0
			804	0
			805	0
			806	0
			807	0
			808	0
			809	0
			810	0
			811	0
			812	0
			813	0
			814	0
			815	0
			816	0
			817	0
			818	0
			819	0
			820	0
			821	0
			822	0
			823	0
			824	0
			825	0
			826	0
			827	0
			828	0
			829	0
			830	0
			831	0
			832	0
			833	0
			834	0
			835	0
			836	0
			837	0
			838	0
			839	0
			840	0
			841	0
			842	0
			843	0
			844	0
			845	0
			846	0
			847	0
			848	0
			849	0
			850	0
			851	0
			852	0
			853	0
			854	0
			855	0
			856	0
			857	0
			858	0
			859	0
			860	0
			861	0
			862	0
			863	0
			864	0
			865	0
			866	0
			867	0
			868	0
			869	0
			870	0
			871	0
			872	0
			873	0
			874	0
			875	0
			876	0
			877	0
			878	0
			879	0
			880	0
			881	0
			882	0
			883	0
			884	0
			885	0
			886	0
			887	0
			888	0
			889	0
			890	0
			891	0
			892	0
			893	0
			894	0
			895	0
			896	0
			897	0
			898	0
			899	0
			900	0
			901	0
			902	0
			903	0
			904	0
			905	0
			906	0
			907	0
			908	0
			909	0
			910	0
			911	0
			912	0
			913	0
			914	0
			915	0
			916	0
			917	0
			918	0
			919	0
			920	0
			921	0
			922	0
			923	0
			924	0
			925	0
			926	0
			927	0
			928	0
			929	0
			930	0
			931	0
			932	0
			933	0
			934	0
			935	0
			936	0
			937	0
			938	0
			939	0
			940	0
			941	0
			942	0
			943	0
			944	0
			945	0
			946	0
			947	0
			948	0
			949	0
			950	0
			951	0
			952	0
			953	0
			954	0
			955	0
			956	0
			957	0
			958	0
			959	0
			960	0
			961	0
			962	0
			963	0
			964	0
			965	0
			966	0
			967	0
			968	0
			969	0
			970	0
			971	0
			972	0
			973	0
			974	0
			975	0
			976	0
			977	0
			978	0
			979	0
			980	0
			981	0
			982	0
			983	0
			984	0
			985	0
			986	0
			987	0
			988	0
			989	0
			990	0
			991	0
			992	0
			993	0
			994	0
			995	0
			996	0
			997	0
			998	0
			999	0
			1000	0
			1001	0
			1002	0
			1003	0
			1004	0
			1005	0
			1006	0
			1007	0
			1008	0
			1009	0
			1010	0
			1011	0
			1012	0
			1013	0
			1014	0
			1015	0
			1016	0
			1017	0
			1018	0
			1019	0
			1020	0
			1021	0
			1022	0
			1023	0
			1024	0
			1025	0
			1026	0
			1027	0
			1028	0
			1029	0
			1030	0
			1031	0
			1032	0
			1033	0
			1034	0
			1035	0
			1036	0
			1037	0
			1038	0
			1039	0
			1040	0
			1041	0
			1042	0
			1043	0
			1044	0
			1045	0
			1046	0
			1047	0
			1048	0
			1049	0
			1050	0
			1051	0
			1052	0

## Sheet: Fig.2c
		Step	Measure #1	Measure #2	Measure #3
		0h	626	657	688
		Step 1	725	662	788
		Step 2	637	578	696
		Step 3	560	616	588

## Sheet: Fig.2d
			Cell Enumeration
		Time (min)	2% SDS	1% SDS	0.5% SDS	0.2% SDS	0.1% SDS
		0	100	100	100	100	100
		5	0	2	5	19	38
		10	0	1	3	14	30
		15	0	0	1	7	26
		20	0	0	0	2	19
		40	0	0	0	0	17

## Sheet: Fig.2f
			Relative Intensity
		Time (min)	OVA	BSA	IgG	GFP
		0	27.35	35.16	42.8	20.45
		3	27.26	35.22	42.71	20.44
		6	27.51	35.17	42.59	20.35
		9	27.32	34.88	42.49	20.24
		12	27.16	35.02	42.41	20.35
		15	27.24	34.88	42.37	20.74
		18	27.17	35.03	42.4	20.35
		21	27.13	34.78	42.38	20.38
		24	27.16	34.88	42.43	20.37
		27	27.03	34.97	42.4	20.39
		30	27.02	35.12	42.43	20.33
		33	26.81	35.11	42.37	20.43
		36	27.18	35.08	42.33	20.26
		39	26.82	35.06	42.19	20.28
		42	27.1	35.05	42.14	20.61
		45	27.11	35.21	42.09	20.18
		48	27.19	35.4	42.12	20.46
		51	27.13	35.28	42.26	20.49
		54	27.19	35.28	42.4	20.51
		57	27.12	35.17	42.48	20.43
		60	27.22	35.32	42.45	20.37
		63	27.26	35.27	42.33	20.35
		66	27.26	35.18	42.23	20.48
		69	27.34	35.23	42.3	20.76
		72	27.32	34.93	42.34	20.62
		75	27.59	35.09	42.44	20.43
		78	27.65	35.13	42.51	20.4
		81	27.59	35.14	42.44	21.04
		84	27.47	34.92	42.19	20.66
		87	27.53	34.94	42.11	20.71
		90	27.57	34.97	42.11	20.75
		93	27.31	35.14	42.12	20.6
		96	27.74	35.05	42.19	20.54
		99	27.64	35.21	42.27	20.52
		102	27.6	35.2	42.24	20.56
		105	27.76	35.32	42.04	20.66
		108	27.65	35.23	42	20.65
		111	27.55	35.56	41.97	20.75
		114	27.7	35.44	41.84	20.66
		117	27.59	35.46	41.78	20.66
		120	27.34	35.25	41.84	20.47
		123	27.1	34.92	41.88	20.7
		126	27.57	34.96	41.96	20.89
		129	27.11	34.9	42.17	20.88
		132	27.36	34.84	42.24	20.14
		135	27.23	34.72	42.38	20.79
		138	27.77	34.92	42.46	20.68
		141	27.77	34.67	42.54	20.83
		144	27.49	34.66	42.46	20.83
		147	27.48	34.52	42.4	20.71
		150	27.85	34.48	42.3	20.59
		153	27.37	34.77	42.21	20.61
		156	27.76	34.45	42.09	20.66
		159	27.54	34.59	42.14	20.83
		162	27.76	34.48	42.14	20.53
		165	27.7	34.36	42.12	20.21
		168	27.49	34.32	42.15	20.67
		171	27.65	34.33	42.26	20.56
		174	27.59	34.13	42.42	20.59
		177	27.56	34.34	42.33	20.58
		180	27.29	34.13	42.17	20.6

## Sheet: Fig.2g
		Relative Intensity
	Time (min)	OVA	BSA	IgG	GFP
	0	0.16	0.2	0.23	0.11
	3	0.16	0.2	0.23	0.11
	6	0.16	0.2	0.23	0.11
	9	0.16	0.2	0.23	0.11
	12	0.15	0.2	0.23	0.11
	15	0.15	0.2	0.23	0.12
	18	0.15	0.2	0.23	0.11
	21	0.15	0.2	0.23	0.11
	24	0.15	0.2	0.23	0.11
	27	0.15	0.2	0.23	0.11
	30	0.15	0.2	0.23	0.11
	33	0.15	0.2	0.23	0.11
	36	0.16	0.2	0.23	0.11
	39	0.15	0.2	0.23	0.11
	42	0.15	0.2	0.23	0.12
	45	0.15	0.2	0.23	0.11
	48	0.16	0.2	0.23	0.12
	51	0.15	0.2	0.23	0.12
	54	0.16	0.2	0.23	0.12
	57	0.15	0.2	0.23	0.12
	60	0.16	0.2	0.23	0.11
	63	0.16	0.2	0.23	0.11
	66	0.16	0.2	0.23	0.12
	69	0.16	0.2	0.23	0.12
	72	0.16	0.2	0.23	0.12
	75	0.16	0.2	0.23	0.11
	78	0.16	0.2	0.23	0.11
	81	0.16	0.2	0.23	0.12
	84	0.16	0.2	0.23	0.12
	87	0.16	0.2	0.23	0.12
	90	0.16	0.2	0.23	0.12
	93	0.16	0.2	0.23	0.12
	96	0.16	0.2	0.23	0.12
	99	0.16	0.2	0.23	0.11
	102	0.16	0.2	0.23	0.12
	105	0.16	0.2	0.23	0.12
	108	0.16	0.2	0.23	0.12
	111	0.16	0.2	0.23	0.12
	114	0.16	0.2	0.23	0.12
	117	0.16	0.2	0.23	0.12
	120	0.16	0.2	0.23	0.12
	123	0.16	0.2	0.23	0.12
	126	0.16	0.2	0.23	0.12
	129	0.16	0.2	0.23	0.12
	132	0.16	0.2	0.23	0.11
	135	0.16	0.2	0.23	0.12
	138	0.16	0.2	0.23	0.12
	141	0.16	0.2	0.23	0.12
	144	0.16	0.2	0.23	0.12
	147	0.16	0.2	0.23	0.12
	150	0.16	0.2	0.23	0.11
	153	0.16	0.2	0.23	0.11
	156	0.16	0.2	0.23	0.11
	159	0.16	0.2	0.23	0.12
	162	0.16	0.2	0.23	0.11
	165	0.16	0.2	0.23	0.11
	168	0.16	0.2	0.23	0.11
	171	0.16	0.2	0.23	0.11
	174	0.16	0.2	0.23	0.11
	177	0.16	0.2	0.23	0.11
	180	0.16	0.2	0.23	0.11

## Sheet: Fig.2h
		Intensity
		0 min	180 min
		69.63	66.63
		87.32	76.56
		68.39	84.69
		70.58	68.66
		91.54	73.14
		79.18	90.21
		87.34	66.47
		68.24	85.9
		70.06	65.98
		76.18	67.33
		68.81	74.03
		93.1	71.01
		60.37	71.22
		68.22	65.94
		67.47	64.45
		67.28	65.89
		70.08	68.25
		67.7	74.96
		70.99	59.59
		70.32	65.94
		67.07	55.05
		58.22	69.85
		60.94	66.84
		68.7	69.3
		68.38	72.16
		65.69	66.18
		92.91	66.56
		68.07	65.63
		70.2	72.06
		70.83	70.78
		70.67	73.4
		67.55	68.92
		68.61	69.41
		68.16	69.88
		70.36	59.59
		68.33	65.03
		67.37	65.93
		66.66	65.09
		70.87	67.27
		61.22	62.57
		71.32	72.11
		72.04	71.49
		66.53	66.83
		65.81	86.61
		67.69	70.3
		67.85	66.79
		54.2	71.44
		67.69	66.9
		77.59	67.91
		63.65	78.24
		79.96	70.7
		72.78	67.02
		71.85	68.13
		66.69	67.98
		67.08	66.95
		89	66.87
		69.83	66.68
		68.64	74.38
		65.89	66.58
		68.23	69.34
		64.05	67.38
		71.41	66.49
		67.06	69.99
		66.94	66.59
		69.65	71.64
		67.87	65.97
		70.1	69.81
		75.8	75.91
		67.89	68.31
		71.27	66.56
		68.25	68.93
		67.6	70.75
		66.23	68.9
		71.46	67.23
		70.26	68.96
		70.71	70.19
		67.35	64.33
		72.31	70.09
		69.75	65.87
		77.8	65.15
		65.26	70.73
		69.52	67.24
		77.33	69.29
		70.27	65.71
		70.1	69.71
		68.51	67.15
		71.78	69.1
		70.9	69.95
		66.31	70.32
		71.74	66.06
		71.08	69.22
		89.7	63.9
		66.61	66.94
		64.94	67.75
		71.71	67.96
		69.51	68.19
		70.58	68.08
		65.43	70.49
		70.23	65.27
		69.09	69.7
		71.56	68.89
		70.39	69.38
		71.95	68.87
		69.41	66.31
		64.91	67.19
		70.04	68.04
		69.71	69.53
		68.63	68.05
		71.86	70.19
		67.57	68.86
		73.14	66.53
		69.46	66.34
		65.49	69.36
		71.73	66.15
		64.79	68.74
		71.24	66.41
		68.96	66.66
		71.73	72.14
		70.51	79.78
		69.88	67.6
		83.91	70.71
		66.52	64.71
		69.96	66.27
		74.15	65.53
		68.51	70.35
		69.75	68.09
		70.59	67.36
		70.11	68.4
		70.31	55.35
		68.84	71.6
		69.41	67.8
		69.27	57.59
		69.38	67.49
		68.15	84.38
		69.24	53.74
		66.78	64.05
		67.41	66.25
		67.98	96.2
		64.99	88.62
		71.51	73.61
		67.43	74.25
		65.82	79.57
		71.14	64.41
		70.32	65.01
		69.22	62.96
		68.01	73.58
		70.03	62.79
		56.54	80.03
		71.43	65.96
		60.3	67.09
		68.93	65.53
		64.27	57.32
		90.8	70.28
		54.89	69.32
		71.34	71.55
		66.98	68.89
		66.54	81.28
		71.42	68.78
		69.89	80.51
		71.01	65.44
		68.12	70.62
		66.34	78.9
		68.55	74.54
		70.14	67.19
		85.53	66.78
		59.14	66.09
		73.25	75.96
		71.48	70.73
		69.47	66.11
		67.75	71.22
		67.29	64.96
		85.69	67.96
		72.08	66.24
		66.36	67.18
		72.58	71.29
		75.26	70.89
		68.39	70.12
		68.86	69.54
		67.58	57.25
		76.54	57.55
		67.18	68.86
		65.82	69.1
		66.81	68.26
		73.29	77.51
		65.9	66.4
		65.59	66.35
		70.54	86.02
		63.34	68.76
		68.35	79.85
		68.04	65.62
		68.86	68.36
		72.54	73.27
		73.35	78.95
		68.83	67.2
		68.04	65.95
		72.03	70.35
		71.38	66.89
		58.3	74.43
		70.44	76.66
		70.79	76.44
		65.06	74.54
		79.36	76.26
		80.74	62.85
		67.91	69.33
		65.53	89.2
		88.33	72.53
		72.47	68.8
		75.63	85.77
		69.12	68.98
		75.41	66.76
		68.7	64.78
		82.21	66.28
		78.39	82.74
		77.51	66.33
		76.38	61.34
		70.25	71.46
		67.15	70.83
		65.86	63.48
		69.19	76.1
		69.63	69.67
		69.21	72.82
		68.64	65.54
		68.57	72.5
		66.85	64.82
		79.73	70.17
		63.9	73.09
		74.26	68.2
		65.5	72.23
		68.61	74.29
		75.5	67.54
		73.93	66.12
		70.95	62.23
		70.7	71.6
		79.35	68.44
		74.76	64.17
		67.34	80.76
		71.14	88.4
		66.2	69.64
		64.92	71.21
		75.81	69.49
		73.71	68.72
		70.76	71.49
		72.85	68.11
		85.29	86.91
		61.4	72.6
		79.22	69.07
		70.53	69.56
		66.66	71.33
		70.67	85.35
		71.92	71.52
		67.51	70.12
		70.43	67.62
		74.72	69.93
		67.01	64.24
		74.32	97.43
		70.83	67.68
		71.56	67.1
		64.78	72.35
		73.24	91.82
		88.77	82.45
		71.82	67.42
		66.47	70.82
		86.45	86.59
		70.12	71.54
		69.21	71.4
		66.74	66.87
		73	66.39
		69.69	71.73
		92.71	66.1
		85.24	68.63
		74.08	73.93
		71.95	82.61
		71.77	69.07
		73.14	89.44
		68.65	81.71
		68.39	57.61
		72.17	76.64
		67.36	75.31
		87.37	86.13
		71.53	64.18
		71.93	68.06
		73.4	73.73
		82.53	74.27
		76.71	79.34
		74.32	79.41
		69.55	76.49
		77.54	73.25
		82.26	72.6
		74.64	80.63
		74.59	77.46
		68.89	70.4
		83.19	66.96
		72.03	67.98
		68.29	66.16
		72.83	71.35
		68.85	89.86
		96.76	68.52
		93.46	68.04
		68.26	67.48
		68	92.42
		69.21	69.3
		69.43	72.92
		68.96	67.79
		68.55	86.81
		91.13	68.19
		68.89	74.08
		67.55	68.34
		74.88	78.08
		71.17	83.39
		70.44	68.76
		77.92	67.19
		68.77	67.89
		69.98	94.03
		83.14	75.18
		71.15	88.9
		70.84	69.17
		77.15	87.21
		75.16	69.48
		70.37	65.01
		76.54	76.38
		97.34	69.36
		75.64	81.64
		85.28	86.02
		68.66	67.13
		68.47	86.36
		68.72	70.21
		62.35	80.28
		98.3	69.37
		76.26	75.84
		80.61	67.69
		90.83	75.62
		62.57	80.56
		85.38	82.67
		62.45	68.07
		96.92	64.09
		89.92	66.49
		65.5	75.02
		91.27	73.18
		63.1	79.5
		91.8	71.85
		98.93	81.55
		85.08	82.64
		93.96	61.89
			61.27
			97.73
			69.76
			66.56
			65.67
			98.19
			86.24

## Sheet: Fig.2i
		Relative Intensity
	Time (min)	D1-IgG	D1-GFP	D2-IgG	D2-GFP
	0	42.52	97.44	93.07	44.43
	3	42.52	97.52	92.93	44.53
	6	42.47	97.17	93.13	44.51
	9	42.52	96.8	92.96	44.45
	12	42.58	97.13	92.68	44.53
	15	42.56	98.37	92.92	44.43
	18	42.51	97.08	93.35	44.57
	21	42.53	97.23	92.96	44.51
	24	42.5	97.11	93.17	44.51
	27	42.53	97.08	92.88	44.46
	30	42.5	97.1	92.91	44.48
	33	42.48	97.16	92.84	44.56
	36	42.56	96.78	92.91	44.4
	39	42.53	96.8	93.31	44.44
	42	42.48	97.79	93.12	44.36
	45	42.63	96.54	93.32	44.31
	48	42.52	97.47	92.54	44.29
	51	42.49	97.38	93.88	44.45
	54	42.43	97.61	93.59	44.44
	57	42.51	97.5	93.73	44.35
	60	42.43	97.16	93.81	44.45
	63	42.46	96.9	93.77	44.48
	66	42.54	97.44	92.5	44.39
	69	42.46	98.37	93.45	44.5
	72	42.51	98.01	94.25	44.38
	75	42.51	97.44	93.89	44.5
	78	42.47	97.23	93.76	44.35
	81	42.52	99.03	94.05	44.45
	84	42.48	97.92	93.62	44.28
	87	42.49	98.3	93.49	44.42
	90	42.44	98.3	94.25	44.42
	93	42.39	97.73	93.75	44.28
	96	42.41	97.61	91.76	44.25
	99	42.47	97.67	94.09	44.56
	102	42.56	97.62	92.91	44.2
	105	42.4	98	93.24	44.23
	108	42.43	97.79	93.39	44.42
	111	42.44	98.27	93.85	44.4
	114	42.46	97.97	93.86	44.36
	117	42.47	97.98	94.19	44.26
	120	42.46	97.34	93.51	44.43
	123	42.48	98	94.6	44.46
	126	42.46	98.57	93.91	44.42
	129	42.43	98.57	94.31	44.51
	132	42.35	96.47	93.45	44.42
	135	42.45	98.18	92.18	44.48
	138	42.48	97.67	93.74	44.37
	141	42.53	98.31	92.76	44.45
	144	42.49	98.13	94.06	44.47
	147	42.43	97.65	93.17	44.42
	150	42.44	97.29	93.79	44.43
	153	42.43	97.44	92.64	44.39
	156	42.44	97.62	93.05	44.38
	159	42.47	98.28	94.04	44.43
	162	42.38	97.05	92.86	44.51
	165	42.43	96.62	93.88	44.66
	168	42.43	97.62	91.68	44.36
	171	42.4	97.31	93.64	44.39
	174	42.5	97.2	93.11	44.44
	177	42.43	97.2	91.85	44.3
	180	42.4	97.31	93.34	44.38

## Sheet: Fig.3d
			Relative to microwell center (um)	Peak_width_square_x (um^2)	Peak_width_square_y (um^2)
			-2.5	9200.26	896.25
			-1.25	6498.46	881.08
			0	4002.97	897.54
			1.25	2203.27	909.38
			2.5	1124.46	887.53

## Sheet: Fig.3f
		Peak center vs. electrophoresis time								Length vs concentration
			Peak Center (um)								Concentration (uM)
		Time (s)	20 V/cm	30 V/cm	40 V/cm	50 V/cm	60 V/cm			Length (um)	15s	30s	45s	60s
		1	75.92	78.14	80.55	83.45	86.89			0	0	0	0	0
		2	79.94	86.21	93.13	99.97	106.65			0	0	0	0	0
		3	85.72	96.05	106.25	116.37	126.4			3.12	0	0	0	0
		4	92.21	105.88	119.43	132.72	145.95			5.93	0	0	0	0
		5	98.8	115.76	132.49	149.06	165.49			6.24	0	0	0	0
		6	105.32	125.63	145.6	165.37	185.22			6.6	0	0	0	0
		7	111.93	135.46	158.65	181.89	205.02			9.4	0	0	0	0
		8	118.45	145.27	171.83	198.3	224.73			11.84	0	0	0	0
		9	125.03	155.05	184.94	214.76	244.52			12.55	0	0	0	0
		10	131.53	164.84	198.11	231.24	264.27			13.14	0	0	0	0
		11	138.14	174.74	211.28	247.69	284.03			14.87	0	0	0	0
		12	144.66	184.56	224.41	264.14	303.78			15.68	0	0	0	0
		13	151.23	194.4	237.61	280.61	323.54			17.27	0	0	0	0
		14	157.77	204.24	250.78	297.07	343.3			18.74	0	0	0	0
		15	164.3	214.1	263.94	313.53	363.05			18.75	0	0	0	0
		16	170.94	223.94	277.11	329.95	382.75			18.76	0	0	0	0
		17	177.45	233.83	290.28	346.36	402.46			20.23	0	0	0	0
		18	184.06	243.68	303.45	362.77	422.21			22	0	0	0	0
		19	190.61	253.55	316.57	379.2	441.99			22.62	0	0	0	0
		20	197.17	263.41	329.7	395.62	461.71			25	0	0	0	0
		21	203.76	273.28	342.83	412.06	481.45			26.45	0	0	0	0
		22	210.36	283.15	355.96	428.5	501.23			27.33	0	0	0	0
		23	216.91	293.01	369.1	444.96	521.01			27.89	0	0	0	0
		24	223.49	302.88	382.24	461.42	540.79			28.3	0	0	0	0
		25	230.05	312.75	395.38	477.87	560.56			28.95	0	0	0	0
		26	236.63	322.62	408.53	494.32	580.32			30	0	0	0	0
		27	243.2	332.49	421.69	510.78	600.15			32.1	0	0	0	0
		28	249.78	342.37	434.84	527.23	620.01			34.05	0	0	0	0
		29	256.35	352.24	448	543.69	639.78			34.2	0	0	0	0
		30	262.9	362.11	461.17	560.14	659.6			34.33	0	0	0	0
		31	269.45	371.99	474.33	576.6	679.41			35.99	0	0	0	0
		32	276	381.86	487.49	593.06	699.24			37.43	0	0	0	0
		33	282.55	391.74	500.66	609.52	719.07			37.77	0	0	0	0
		34	289.11	401.61	513.83	625.99	738.93			38.08	0	0	0	0
		35	295.66	411.49	526.99	642.41	758.67			39.44	0	0	0	0
		36	302.22	421.37	540.16	658.86	778.51			40.64	0	0	0	0
		37	308.78	431.25	553.32	675.32	798.31			41.1	0	0	0	0
		38	315.34	441.13	566.49	691.95	818.05			41.63	0	0	0	0
		39	321.9	451	579.66	708.52	837.91			42.83	0	0	0	0
		40	328.46	460.88	592.83	725.08	857.48			43.97	0	0	0	0
		41	335.02	470.76	606.01	741.63	877.32			44.58	0	0	0	0
		42	341.59	480.64	619.12	758.19	897.03			45.42	0	0	0	0
		43	348.15	490.52	632.26	774.77	916.81			46.11	0	0	0	0
		44	354.71	500.4	645.41	791.2	936.4			46.61	0	0	0	0
		45	361.28	510.28	658.63	807.75	956.45			47.7	0	0	0	0
		46	367.85	520.16	671.76	824.17	997.39			48.78	0	0	0	0
		47	374.41	530.03	685.18	840.76				49.06	0	0	0	0
		48	380.98	539.91	698.36	857.17				49.34	0	0	0	0
		49	387.55	549.79	711.59	873.69				50.46	0	0	0	0
		50	394.12	559.62	724.84	890.11				51.53	0	0	0	0
		51	400.69	569.46	738.06	906.6				51.66	0	0	0	0
		52	407.25	579.29	751.29	923.08				51.86	0	0	0	0
		53	413.83	589.13	764.47	939.3				52.86	0	0	0	0
		54	420.4	598.97	777.83	956.15				53.71	0	0	0	0
		55	426.97	608.81	790.95	982.04				54.06	0	0	0	0
		56	433.54	618.64	804.18					54.56	0	0	0	0
		57	440.11	628.49	817.36					55.18	0	0	0	0
		58	446.68	638.35	830.57					55.7	0	0	0	0
		59	453.26	648.15	843.81					56.06	0	0	0	0
		60	459.83	658	856.92					56.28	0	0	0	0
										57.26	0	0	0	0
										57.61	0	0	0	0
										58.42	0	0	0	0
										58.59	0	0	0	0
										58.98	0	0	0	0
										59.34	0	0	0	0
										59.49	0	0	0	0
										59.87	0	0	0	0
										60.17	0	0	0	0
										60.33	0	0	0	0
										60.88	0	0	0	0
										61.13	0	0	0	0
										61.6	0	0	0	0
										61.76	0	0	0	0
										62.19	0	0	0	0
										62.44	0	0	0	0
										62.58	0	0	0	0
										63.05	0	0	0	0
										63.63	0	0	0	0
										63.68	0	0	0	0
										63.7	0	0	0	0
										64.3	0	0	0	0
										64.73	0	0	0	0
										64.99	0	0	0	0
										65.72	0	0	0	0
										65.74	0	0	0	0
										65.78	0	0	0	0
										66.4	0	0	0	0
										66.66	0	0	0	0
										67.07	0	0	0	0
										67.54	0	0	0	0
										67.62	0	0	0	0
										67.76	0	0	0	0
										68.21	0	0	0	0
										68.45	0	0	0	0
										68.71	0	0	0	0
										69.26	0	0	0	0
										69.28	0	0	0	0
										69.29	0	0	0	0
										69.83	0	0	0	0
										69.99	0	0	0	0
										70.36	0	0	0	0
										70.85	0	0	0	0
										70.86	0	0	0	0
										70.87	0	0	0	0
										71.45	0	0	0	0
										71.93	0	0	0	0
										72.01	0	0	0	0
										72.1	0	0	0	0
										72.53	0	0	0	0
										72.76	0	0	0	0
										73.06	0	0	0	0
										73.43	0	0	0	0
										73.56	0	0	0	0
										73.71	0	0	0	0
										74.28	0	0	0	0
										75	0	0	0	0
										75.58	0	0	0	0
										76.03	0	0	0	0
										76.16	0	0	0	0
										76.31	0	0	0	0
										76.66	0	0	0	0
										76.95	0	0	0	0
										77.12	0	0	0	0
										77.27	0	0	0	0
										77.6	0	0	0	0
										78.03	0	0	0	0
										78.09	0	0	0	0
										78.18	0	0	0	0
										78.63	0	0	0	0
										78.96	0	0	0	0
										79.17	0	0	0	0
										79.47	0	0	0	0
										79.75	0	0	0	0
										79.9	0	0	0	0
										80.31	0	0	0	0
										80.84	0	0	0	0
										80.93	0	0	0	0
										81.03	0	0	0	0
										81.54	0	0	0	0
										82.01	0	0	0	0
										82.12	0	0	0	0
										82.23	0	0	0	0
										82.72	0	0	0	0
										83.19	0	0	0	0
										83.38	0	0	0	0
										83.62	0	0	0	0
										84.03	0	0	0	0
										84.28	0	0	0	0
										84.71	0	0	0	0
										85.38	0	0	0	0
										85.4	0	0	0	0
										85.41	0	0	0	0
										86.2	0	0	0	0
										86.53	0	0	0	0
										86.98	0	0	0	0
										87.94	0	0	0	0
										87.97	0	0	0	0
										87.98	0	0	0	0
										88.86	0	0	0	0
										89.22	0	0	0	0
										89.89	0	0	0	0
										90.27	0	0	0	0
										90.98	0	0	0	0
										91.31	0	0	0	0
										91.86	0	0	0	0
										92.3	0	0	0	0
										92.7	0	0	0	0
										93.4	0	0	0	0
										93.66	0	0	0	0
										94.41	0	0	0	0
										94.62	0	0	0	0
										94.69	0	0	0	0
										95.69	0	0	0	0
										96.01	0	0	0	0
										96.74	0	0	0	0
										97.51	0	0	0	0
										97.92	0	0	0	0
										99.04	0	0	0	0
										99.09	0	0	0	0
										99.23	0	0	0	0
										100.34	0	0	0	0
										100.71	0	0	0	0
										101.59	0	0	0	0
										102.35	0	0	0	0
										102.96	0	0	0	0
										104.13	0	0	0	0
										104.33	0	0	0	0
										105.57	0	0	0	0
										105.83	0	0	0	0
										105.88	0	0	0	0
										107.31	0	0	0	0
										107.77	0	0	0	0
										108.93	0	0	0	0
										109.66	0	0	0	0
										110.57	0	0	0	0
										111.69	0	0	0	0
										112.36	0	0	0	0
										113.66	0	0	0	0
										114.14	0	0	0	0
										115.68	0	0	0	0
										115.77	0	0	0	0
										116.24	0	0	0	0
										117.44	0	0	0	0
										117.91	0	0	0	0
										119.23	0	0	0	0
										119.95	0	0	0	0
										120.95	0	0	0	0
										122.62	0	0	0	0
										123.39	0	0	0	0
										124.34	0	0	0	0
										125.64	0	0	0	0
										126.7	0	0	0	0
										128.06	0	0	0	0
										129.64	0	0	0	0
										130.38	0	0	0	0
										131.03	0	0	0	0
										132.62	0	0	0	0
										134.28	0	0	0	0
										134.97	0	0	0	0
										137.65	0	0	0	0
										137.9	0	0	0	0
										140.7	0	0	0	0
										140.87	0	0	0	0
										143.61	0	0	0	0
										144.13	0	0	0	0
										144.16	0	0	0	0
										147.41	0	0	0	0
										147.65	0	0	0	0
										150.6	0	0	0	0
										151.02	0	0	0	0
										153.75	0	0	0	0
										154.9	0	0	0	0
										157.21	0	0	0	0
										159.52	0	0	0	0
										160.43	0	0	0	0
										163.12	0	0	0	0
										165.44	0	0	0	0
										166.27	0	0	0	0
										169.94	0	0	0	0
										173.26	0	0	0	0
										174.32	0	0	0	0
										179.34	0	0	0	0
										179.55	0	0	0	0
										179.59	0	0	0	0
										184.38	0	0	0	0
										184.55	0	0	0	0
										189.81	0	0	0	0
										190	0	0	0	0
										194.82	0	0	0	0
										194.99	0	0	0	0
										199.97	0	0	0	0
										200.05	0	0	0	0
										205.04	0	0	0	0
										205.1	0	0	0	0
										210.15	0	0	0	0
										210.17	0	0	0	0
										215.24	0	0	0	0
										215.24	0	0	0	0
										215.78	0	0	0	0
										220.29	0.01	0	0	0
										220.32	0.01	0	0	0
										225.35	0.03	0	0	0
										225.39	0.03	0	0	0
										230.38	0.06	0	0	0
										230.43	0.06	0	0	0
										235.38	0.08	0	0	0
										235.43	0.08	0	0	0
										240.39	0.15	0	0	0
										240.45	0.15	0	0	0
										245.42	0.48	0	0	0
										245.48	0.49	0	0	0
										250.42	1.42	0	0	0
										250.48	1.44	0	0	0
										255.42	2.8	0	0	0
										255.49	2.82	0	0	0
										260.43	3.92	0	0	0
										260.49	3.93	0	0	0
										265.42	4.12	0	0	0
										265.49	4.12	0	0	0
										270.43	3.36	0	0	0
										270.5	3.34	0	0	0
										275.45	1.94	0	0	0
										275.52	1.92	0	0	0
										280.46	0.74	0	0	0
										280.53	0.73	0	0	0
										285.48	0.26	0	0	0
										285.55	0.25	0	0	0
										290.49	0.1	0	0	0
										290.56	0.1	0	0	0
										295.45	0.03	0	0	0
										295.52	0.03	0	0	0
										300.45	0.01	0	0	0
										300.52	0.01	0	0	0
										305.46	0	0	0	0
										305.53	0	0	0	0
										310.46	0	0	0	0
										310.53	0	0	0	0
										315.45	0	0	0	0
										315.52	0	0	0	0
										320.45	0	0	0	0
										320.52	0	0	0	0
										325.47	0	0	0	0
										325.54	0	0	0	0
										330.48	0	0	0	0
										330.54	0	0	0	0
										335.45	0	0	0	0
										335.51	0	0	0	0
										340.45	0	0	0	0
										340.51	0	0	0	0
										345.44	0	0	0	0
										345.5	0	0	0	0
										350.43	0	0	0	0
										350.49	0	0	0	0
										355.45	0	0	0	0
										355.51	0	0	0	0
										360.45	0	0	0	0
										360.51	0	0	0	0
										365.43	0	0	0	0
										365.49	0	0	0	0
										370.42	0	0	0	0
										370.49	0	0	0	0
										375.44	0	0	0	0
										375.5	0	0	0	0
										380.44	0	0	0	0
										380.5	0	0	0	0
										385.44	0	0	0	0
										385.5	0	0	0	0
										390.44	0	0	0	0
										390.5	0	0	0	0
										395.43	0	0	0	0
										395.49	0	0	0	0
										400.43	0	0	0	0
										400.49	0	0	0	0
										405.45	0	0	0	0
										405.51	0	0	0	0
										410.44	0	0.01	0	0
										410.51	0	0.01	0	0
										415.42	0	0.03	0	0
										415.49	0	0.03	0	0
										420.42	0	0.07	0	0
										420.49	0	0.07	0	0
										425.41	0	0.11	0	0
										425.48	0	0.11	0	0
										430.41	0	0.12	0	0
										430.48	0	0.12	0	0
										435.43	0	0.15	0	0
										435.5	0	0.15	0	0
										440.43	0	0.42	0	0
										440.5	0	0.43	0	0
										445.42	0	1.13	0	0
										445.49	0	1.15	0	0
										450.42	0	2.02	0	0
										450.49	0	2.04	0	0
										455.44	0	2.74	0	0
										455.52	0	2.75	0	0
										460.45	0	3	0	0
										460.53	0	3	0	0
										465.43	0	2.78	0	0
										465.51	0	2.78	0	0
										470.43	0	2.16	0	0
										470.51	0	2.15	0	0
										475.45	0	1.37	0	0
										475.53	0	1.36	0	0
										480.45	0	0.75	0	0
										480.52	0	0.74	0	0
										485.42	0	0.37	0	0
										485.49	0	0.37	0	0
										490.42	0	0.17	0	0
										490.49	0	0.17	0	0
										495.42	0	0.08	0	0
										495.49	0	0.08	0	0
										500.41	0	0.04	0	0
										500.48	0	0.04	0	0
										505.44	0	0.01	0	0
										505.51	0	0.01	0	0
										510.44	0	0.01	0	0
										510.51	0	0.01	0	0
										515.43	0	0	0	0
										515.5	0	0	0	0
										520.43	0	0	0	0
										520.5	0	0	0	0
										525.46	0	0	0	0
										525.52	0	0	0	0
										530.46	0	0	0	0
										530.53	0	0	0	0
										535.48	0	0	0	0
										535.55	0	0	0	0
										540.49	0	0	0	0
										540.56	0	0	0	0
										545.48	0	0	0	0
										545.55	0	0	0	0
										550.48	0	0	0	0
										550.55	0	0	0	0
										555.46	0	0	0	0
										555.53	0	0	0	0
										560.46	0	0	0	0
										560.52	0	0	0	0
										565.46	0	0	0	0
										565.54	0	0	0	0
										570.46	0	0	0	0
										570.54	0	0	0	0
										575.44	0	0	0	0
										575.51	0	0	0	0
										580.44	0	0	0	0
										580.51	0	0	0	0
										585.46	0	0	0	0
										585.53	0	0	0	0
										590.46	0	0	0.01	0
										590.53	0	0	0.01	0
										595.48	0	0	0.01	0
										595.55	0	0	0.01	0
										600.49	0	0	0.01	0
										600.56	0	0	0.01	0
										605.46	0	0	0.01	0
										605.53	0	0	0.01	0
										610.46	0	0	0.04	0
										610.53	0	0	0.04	0
										615.45	0	0	0.09	0
										615.52	0	0	0.09	0
										620.45	0	0	0.13	0
										620.51	0	0	0.13	0
										625.43	0	0	0.15	0
										625.49	0	0	0.15	0
										630.42	0	0	0.18	0
										630.47	0	0	0.18	0
										635.4	0	0	0.33	0
										635.45	0	0	0.33	0
										640.38	0	0	0.8	0
										640.42	0	0	0.8	0
										645.36	0	0	1.57	0
										645.39	0	0	1.57	0
										650.35	0	0	2.04	0
										650.37	0	0	2.04	0
										655.33	0	0	2.19	0
										655.34	0	0	2.19	0
										660.31	0	0	2.22	0
										660.32	0	0	2.22	0
										661.79	0	0	2.2	0
										665.3	0	0	2.05	0
										665.3	0	0	2.05	0
										670.28	0	0	1.56	0
										670.29	0	0	1.56	0
										675.26	0	0	1.06	0
										675.29	0	0	1.05	0
										680.26	0	0	0.66	0
										680.28	0	0	0.65	0
										685.25	0	0	0.38	0
										685.28	0	0	0.38	0
										690.24	0	0	0.21	0
										690.28	0	0	0.21	0
										695.24	0	0	0.11	0
										695.28	0	0	0.11	0
										700.23	0	0	0.06	0
										700.28	0	0	0.06	0
										705.23	0	0	0.03	0
										705.28	0	0	0.03	0
										710.23	0	0	0.01	0
										710.28	0	0	0.01	0
										715.23	0	0	0.01	0
										715.28	0	0	0.01	0
										720.23	0	0	0	0
										720.28	0	0	0	0
										725.24	0	0	0	0
										725.29	0	0	0	0
										730.25	0	0	0	0
										730.29	0	0	0	0
										735.26	0	0	0	0
										735.3	0	0	0	0
										740.28	0	0	0	0
										740.3	0	0	0	0
										745.28	0	0	0	0
										745.3	0	0	0	0
										750.3	0	0	0	0
										750.3	0	0	0	0
										755.02	0	0	0	0
										755.31	0	0	0	0
										755.31	0	0	0	0
										760.31	0	0	0	0
										760.33	0	0	0	0
										765.31	0	0	0	0
										765.33	0	0	0	0
										770.32	0	0	0	0
										770.35	0	0	0	0
										775.32	0	0	0	0
										775.36	0	0	0	0
										780.32	0	0	0	0
										780.37	0	0	0	0
										785.32	0	0	0	0.01
										785.38	0	0	0	0.01
										790.31	0	0	0	0.01
										790.39	0	0	0	0.01
										795.3	0	0	0	0.01
										795.39	0	0	0	0.01
										800.29	0	0	0	0.02
										800.4	0	0	0	0.02
										805.27	0	0	0	0.05
										805.41	0	0	0	0.05
										810.25	0	0	0	0.1
										810.41	0	0	0	0.1
										815.24	0	0	0	0.16
										815.43	0	0	0	0.16
										820.21	0	0	0	0.24
										820.43	0	0	0	0.24
										825.2	0	0	0	0.34
										825.5	0	0	0	0.34
										830.11	0	0	0	0.46
										830.46	0	0	0	0.46
										835.19	0	0	0	0.63
										835.69	0	0	0	0.65
										839.76	0	0	0	0.9
										840.31	0	0	0	0.94
										844.08	0	0	0	1.21
										845.45	0	0	0	1.29
										845.72	0	0	0	1.3
										849.5	0	0	0	1.41
										852.14	0	0	0	1.44
										852.58	0	0	0	1.45
										852.75	0	0	0	1.45
										857.74	0	0	0	1.47
										858.4	0	0	0	1.47
										860.45	0	0	0	1.47
										861.74	0	0	0	1.46
										862.48	0	0	0	1.46
										865.92	0	0	0	1.4
										869.85	0	0	0	1.25
										870.12	0	0	0	1.24
										870.35	0	0	0	1.22
										874.36	0	0	0	0.93
										878.19	0	0	0	0.69
										878.6	0	0	0	0.66
										879	0	0	0	0.64
										882.65	0	0	0	0.47
										886.39	0	0	0	0.33
										886.7	0	0	0	0.32
										887	0	0	0	0.31
										890.74	0	0	0	0.21
										894.57	0	0	0	0.14
										894.78	0	0	0	0.14
										894.99	0	0	0	0.13
										898.82	0	0	0	0.09
										902.72	0	0	0	0.06
										902.87	0	0	0	0.06
										903.02	0	0	0	0.05
										906.92	0	0	0	0.03
										910.87	0	0	0	0.02
										910.96	0	0	0	0.02
										911.06	0	0	0	0.02
										915.01	0	0	0	0.01
										919	0	0	0	0.01
										919.05	0	0	0	0.01
										919.11	0	0	0	0.01
										923.1	0	0	0	0
										927.11	0	0	0	0
										927.14	0	0	0	0
										927.18	0	0	0	0
										931.19	0	0	0	0
										935.22	0	0	0	0
										935.23	0	0	0	0
										935.25	0	0	0	0
										939.28	0	0	0	0
										943.32	0	0	0	0
										943.33	0	0	0	0
										943.33	0	0	0	0
										947.37	0	0	0	0
										951.42	0	0	0	0
										951.42	0	0	0	0
										951.42	0	0	0	0
										955.47	0	0	0	0
										959.51	0	0	0	0
										959.52	0	0	0	0
										959.52	0	0	0	0
										963.56	0	0	0	0
										967.61	0	0	0	0
										967.61	0	0	0	0
										967.61	0	0	0	0
										971.66	0	0	0	0
										975.71	0	0	0	0
										975.71	0	0	0	0
										975.71	0	0	0	0
										979.76	0	0	0	0
										983.81	0	0	0	0
										987.85	0	0	0	0
										991.9	0	0	0	0
										995.95	0	0	0	0
										1000	0	0	0	0

## Sheet: Fig.3g
				Electrophoresis time (s)	Peak_width_square (um^2)
				15	236.48
				30	2991.87
				45	8351.22
				60	10079.6

[truncated: 33 more sheets: Fig.4b, Fig. 4c, Fig.4d, Fig.4e, Fig.4f, Fig.4g, Fig.5a, Fig.5b, Fig.5e, Fig.5f, Fig.5g, Fig.5h, Fig.6a, Fig.6b, Fig.6c, Fig.6d, Fig.6e, Fig.6f, Fig.6g, Fig.6h …]
